# Supplementary material for: ﻿On the identity and typification of Violatenuis Bentham (Violaceae)
Source: PhytoKeys. 2025 Feb 20;252:197–206. doi: 10.3897/phytokeys.252.138994 (PMC11868806; doi:10.3897/phytokeys.252.138994)
Supplement: XML Treatment for Viola tenuis [file phytokeys.252.138994-treatment1.xml]

<!DOCTYPE tp:taxon-treatment
  PUBLIC "-//TaxonX//DTD Taxonomic Treatment Publishing DTD v0 20100105//EN" "tax-treatment-NSO.dtd">
<tp:taxon-treatment xmlns:tp="http://www.plazi.org/taxpub"><tp:treatment-meta><kwd-group><label>Taxon classification</label><kwd>
                <named-content content-type="kingdom">Plantae</named-content>
              </kwd><kwd>
                <named-content content-type="order">Malpighiales</named-content>
              </kwd><kwd>
                <named-content content-type="family">Violaceae</named-content>
              </kwd></kwd-group><mixed-citation publication-type="journal"><person-group><name><surname>Huang</surname><given-names>Yan-Shuang</given-names></name><name><surname>Gale</surname><given-names>Stephan W.</given-names></name><name><surname>Zhang</surname><given-names>Jinlong</given-names></name><name><surname>Fan</surname><given-names>Qiang</given-names></name></person-group><article-title>﻿On the identity and typification of <italic><tp:taxon-name><tp:taxon-name-part taxon-name-part-type="genus" reg="Viola">Viola</tp:taxon-name-part><tp:taxon-name-part taxon-name-part-type="species" reg="tenuis">tenuis</tp:taxon-name-part></tp:taxon-name></italic> Bentham (<tp:taxon-name><tp:taxon-name-part taxon-name-part-type="family">Violaceae</tp:taxon-name-part></tp:taxon-name>)</article-title><source>PhytoKeys</source><day>20</day><month>02</month><year>2025</year><volume>252</volume><fpage>197</fpage><lpage>206</lpage><pub-id pub-id-type="doi">10.3897/phytokeys.252.138994</pub-id></mixed-citation></tp:treatment-meta><tp:nomenclature><label>﻿</label><tp:taxon-name>
              <object-id xmlns:xlink="http://www.w3.org/1999/xlink" content-type="arpha" xlink:type="simple">409949DC-DFC1-538B-9B68-F30701DB3AB3</object-id>
              <tp:taxon-name-part taxon-name-part-type="genus" reg="Viola">Viola</tp:taxon-name-part>
              <tp:taxon-name-part taxon-name-part-type="species" reg="tenuis">tenuis</tp:taxon-name-part>
            </tp:taxon-name><tp:taxon-authority>Benth. in London J. Bot. 1: 482 (1842)</tp:taxon-authority><xref ref-type="fig" rid="F2">Fig. 2</xref><tp:nomenclature-citation-list><tp:nomenclature-citation><tp:taxon-name>
                  <tp:taxon-name-part taxon-name-part-type="genus" reg="Viola"/>
                  <tp:taxon-name-part taxon-name-part-type="species" reg="diffusa"/>
                  <tp:taxon-name-part taxon-name-part-type="infraspecific-rank"/>
                  <tp:taxon-name-part taxon-name-part-type="subspecies" reg="tenuis"/>
                </tp:taxon-name><comment>≡ <tp:taxon-name><tp:taxon-name-part taxon-name-part-type="genus" reg="Viola">Viola</tp:taxon-name-part><tp:taxon-name-part taxon-name-part-type="species" reg="diffusa">diffusa</tp:taxon-name-part><tp:taxon-name-part taxon-name-part-type="infraspecific-rank">subsp.</tp:taxon-name-part><tp:taxon-name-part taxon-name-part-type="subspecies" reg="tenuis">tenuis</tp:taxon-name-part></tp:taxon-name> W.Becker in Philipp. J. Sci. 19(6): 714 (1921). </comment></tp:nomenclature-citation></tp:nomenclature-citation-list></tp:nomenclature><tp:treatment-sec sec-type="material" id="SECID0EYOAC"><title>Type.</title><p>China • Hong Kong, 1841, <italic>Hinds s.n.</italic> (holotype: K000370141 [photo!]).</p></tp:treatment-sec><tp:treatment-sec sec-type="material" id="SECID0EAPAC"><title>Additional specimens examined.</title><p>China • Hong Kong, Sai Kung, 06 May 2016, <italic>Danial Hang HKY0012</italic> (<named-content xmlns:xlink="http://www.w3.org/1999/xlink" content-type="dwc:institutional_code" xlink:title="Herbarium of Kadoorie Farm and Botanic Garden" xlink:href="http://grbio.org/institution/kadoorie-farm-and-botanic-garden" xlink:type="simple">KFBG</named-content>, Fig. <xref ref-type="fig" rid="F3">3c</xref>); • Hong Kong, Sai Kung, 13 Mar 2018, <italic>Jingang Liu JG0615</italic> (<named-content xmlns:xlink="http://www.w3.org/1999/xlink" content-type="dwc:institutional_code" xlink:title="Herbarium of Kadoorie Farm and Botanic Garden" xlink:href="http://grbio.org/institution/kadoorie-farm-and-botanic-garden" xlink:type="simple">KFBG</named-content>, Fig. <xref ref-type="fig" rid="F3">3b</xref>); • Hong Kong, Sai Kung, 21 Jul 2023, <italic>Jinlong Zhang JL1488</italic> (<named-content xmlns:xlink="http://www.w3.org/1999/xlink" content-type="dwc:institutional_code" xlink:title="Herbarium of Kadoorie Farm and Botanic Garden" xlink:href="http://grbio.org/institution/kadoorie-farm-and-botanic-garden" xlink:type="simple">KFBG</named-content>); • Zhuhai, Dawanshan Island, 07 Nov 1973, <italic>Yue73 73-3160</italic> (IBSC); • Zhuhai, Dawanshan Island, 04 Nov 1973, <italic>Yue73 73-3055</italic> (IBSC); • Zhuhai, Dangan Island, 12 Jul 2017, <italic>Ming Tan Tu TY3390</italic> (CDBI); • Shenzhen, Qiniangshan Mountain, 18 Mar 2005, <italic>Shouzhou Zhang &amp; Liangqian Li 0259</italic> (SZG); • Shenzhen, Qiniangshan Mountain, 17 May 2005, <italic>Shouzhou Zhang &amp; Liangqian Li 1528</italic> (SZG); • Shenzhen, Qiniangshan Mountain, 16 Apr 2005, <italic>Shouzhou Zhang &amp; Liangqian Li 0196</italic> (SZG); • Shenzhen, Qiniangshan Mountain, 16 Apr 2019, <italic>Q. Fan 18910</italic> (<named-content xmlns:xlink="http://www.w3.org/1999/xlink" content-type="dwc:institutional_code" xlink:title="Sun Yat-sen University" xlink:href="http://grbio.org/institution/zhongshan-sun-yatsen-university" xlink:type="simple">SYS</named-content>);</p><fig id="F2" position="float" orientation="portrait"><object-id xmlns:xlink="http://www.w3.org/1999/xlink" content-type="doi" xlink:type="simple">10.3897/phytokeys.252.138994.figure2</object-id><object-id xmlns:xlink="http://www.w3.org/1999/xlink" content-type="arpha" xlink:type="simple">4E2928A2-3E18-5D37-94F9-320A46667D91</object-id><label>Figure 2.</label><caption><p><italic><tp:taxon-name><tp:taxon-name-part taxon-name-part-type="genus" reg="Viola">Viola</tp:taxon-name-part><tp:taxon-name-part taxon-name-part-type="species" reg="tenuis">tenuis</tp:taxon-name-part></tp:taxon-name></italic> Benth. <bold>a</bold> habitat and habit (photograph in Hong Kong, J. Zhang) <bold>b</bold> flower, front view <bold>c</bold> flower, side view <bold>d</bold> leaf and stipules <bold>e</bold> bracteoles <bold>f</bold> ovary and stigma <bold>g</bold> stamens <bold>h</bold> seeds.</p></caption><graphic xmlns:xlink="http://www.w3.org/1999/xlink" xlink:href="phytokeys-252-197_article-138994__-g002.jpg" position="float" orientation="portrait" xlink:type="simple" id="oo_1256638.jpg"><uri content-type="original_file" xlink:type="simple">https://binary.pensoft.net/fig/1256638</uri></graphic></fig><fig id="F3" position="float" orientation="portrait"><object-id xmlns:xlink="http://www.w3.org/1999/xlink" content-type="doi" xlink:type="simple">10.3897/phytokeys.252.138994.figure3</object-id><object-id xmlns:xlink="http://www.w3.org/1999/xlink" content-type="arpha" xlink:type="simple">0518F8EB-501E-555B-90FE-AC75704FC37B</object-id><label>Figure 3.</label><caption><p><bold>a</bold> holotype of <italic><tp:taxon-name><tp:taxon-name-part taxon-name-part-type="genus" reg="Viola">Viola</tp:taxon-name-part><tp:taxon-name-part taxon-name-part-type="species" reg="tenuis">tenuis</tp:taxon-name-part></tp:taxon-name></italic> Benth. (K000370141) <bold>b, c</bold> specimen of <italic><tp:taxon-name><tp:taxon-name-part taxon-name-part-type="genus" reg="Viola">V.</tp:taxon-name-part><tp:taxon-name-part taxon-name-part-type="species" reg="tenuis">tenuis</tp:taxon-name-part></tp:taxon-name></italic> in <named-content xmlns:xlink="http://www.w3.org/1999/xlink" content-type="dwc:institutional_code" xlink:title="Herbarium of Kadoorie Farm and Botanic Garden" xlink:href="http://grbio.org/institution/kadoorie-farm-and-botanic-garden" xlink:type="simple">KFBG</named-content> (JG0615, HKY0012).</p></caption><graphic xmlns:xlink="http://www.w3.org/1999/xlink" xlink:href="phytokeys-252-197_article-138994__-g003.jpg" position="float" orientation="portrait" xlink:type="simple" id="oo_1256639.jpg"><uri content-type="original_file" xlink:type="simple">https://binary.pensoft.net/fig/1256639</uri></graphic></fig></tp:treatment-sec><tp:treatment-sec sec-type="etymology" id="SECID0EGDAE"><title>Etymology.</title><p>It is hypothesised that the specific epithet refers to the plant’s thin rhizomes.</p></tp:treatment-sec><tp:treatment-sec sec-type="Vernacular name" id="SECID0ELDAE"><title>Vernacular name.</title><p>We propose a Chinese name, Xì Jīng Jǐn Cài (细茎堇菜), to reﬂect the thin rhizomes of this species.</p></tp:treatment-sec><tp:treatment-sec sec-type="description" id="SECID0EQDAE"><title>Description.</title><p>Perennial, stoloniferous herb with basal leaves rosulate, 5–8.5 cm tall. Rhizome erect or obliquely erect, rather slender, dark purple, with dense remains of stipules and petioles. Lateral stolons purple or light green, spreading and elongating, usually producing adventitious roots, with an apical rosette of leaves. Stipules ca. 8 mm, adnate to petioles for about 1/3 of their length at base, linear-lanceolate, acute at apex, with margins pinnatifid, glabrous or rarely puberulous. Petioles 2–4 cm, with wings narrow, glabrous or sparsely puberulous along the margin. Leaf blades ovate or ovate-oblong, 1.0–2.4 × 1.5–3.3 cm, glabrous or densely puberoulous; margin finely crenate; base wedge-shaped to truncated; apex obtuse, rarely acuminate. Chasmogamous flowers ca. 1.5 cm in diam.; peduncles slender, 6–7 cm long, glabrous, much higher above the basal leaves, with two opposite bracteoles above middle; bracteoles linear-lanceolate, ciliate, 5.5–6 mm long, apex acuminate or obtuse. Sepals green, ciliate, lanceolate, 1.5–1.7 × 4–5.5 mm, with entire margin, acuminate apex and truncate, with extremely short semicircular appendages. Petals purple, anterior one with apparent violet lines, posterior and lateral ones with a yellow to green patch at base; posterior petals, narrowly ovate to oblong, 4.5 × 12 mm, glabrous, with entire margin and obtuse apex; lateral petals with straight to slightly clavate hairs at the base, oblong, ca. 1.3 cm long, with entire margin, apex obtuse; anterior petal spatulate, 8 mm long, with a short, round spur, interior side of the spur puberulent. Stamens 5, unequal, puberulent; anther thecae ca. 0.9 mm long, with terminal appendages ca. 0.6–0.85 mm long; posterior appendages (nectar spurs) of the two anterior stamens ca. 0.95 mm long, triangular. Ovary ovoid, ca. 1.25 × 1.49 mm, glabrous; style clavate, ca. 1.35 mm long, conspicuously geniculate at base; stigma glabrous, with thickened lateral margins, shortly beaked at apex. Cleistogamous flowers ca. 3.2 mm long; peduncles ca. 6.5 mm long; bracteoles linear-lanceolate, puberulous, ca. 2.8 mm long, apex acute. Sepals green, glabrous or puberulous, lanceolate, ca. 0.8 × 3.2 mm, with entire margin, acuminate obtuse. Capsules glabrous, light green to yellow, ovoid to oblong, ca. 9 mm long. Seeds brown, oblongoid, ca. 1.4–1.55 mm long, with tubercles and inconspicuous elaiosomes.</p></tp:treatment-sec><tp:treatment-sec sec-type="phenology" id="SECID0EVDAE"><title>Phenology.</title><p>Chasmogamous flowers from April to May, rarely October, cleistogamous flowers from May to September and fruits from April to October.</p></tp:treatment-sec><tp:treatment-sec sec-type="distribution" id="SECID0E1DAE"><title>Distribution and habitat.</title><p><italic><tp:taxon-name><tp:taxon-name-part taxon-name-part-type="genus" reg="Viola">Viola</tp:taxon-name-part><tp:taxon-name-part taxon-name-part-type="species" reg="tenuis">tenuis</tp:taxon-name-part></tp:taxon-name></italic> is currently known from Hong Kong, Shenzhen and Zhuhai in China (Fig. <xref ref-type="fig" rid="F4">4</xref>). The species grows on rocks or in rocky crevices at altitudes of 100–700 m a.s.l.</p><fig id="F4" position="float" orientation="portrait"><object-id xmlns:xlink="http://www.w3.org/1999/xlink" content-type="doi" xlink:type="simple">10.3897/phytokeys.252.138994.figure4</object-id><object-id xmlns:xlink="http://www.w3.org/1999/xlink" content-type="arpha" xlink:type="simple">4EBE980D-7077-59CB-B160-AA13D6A9428E</object-id><label>Figure 4.</label><caption><p>Distribution of <italic><tp:taxon-name><tp:taxon-name-part taxon-name-part-type="genus" reg="Viola">Viola</tp:taxon-name-part><tp:taxon-name-part taxon-name-part-type="species" reg="tenuis">tenuis</tp:taxon-name-part></tp:taxon-name></italic> Benth.</p></caption><graphic xmlns:xlink="http://www.w3.org/1999/xlink" xlink:href="phytokeys-252-197_article-138994__-g004.jpg" position="float" orientation="portrait" xlink:type="simple" id="oo_1256640.jpg"><uri content-type="original_file" xlink:type="simple">https://binary.pensoft.net/fig/1256640</uri></graphic></fig></tp:treatment-sec><tp:treatment-sec sec-type="conservation status" id="SECID0EHFAE"><title>Conservation status.</title><p>As its area of occupancy is estimated less than 20 km<sup>2</sup>, the conservation status of <italic><tp:taxon-name><tp:taxon-name-part taxon-name-part-type="genus" reg="Viola">Viola</tp:taxon-name-part><tp:taxon-name-part taxon-name-part-type="species" reg="tenuis">tenuis</tp:taxon-name-part></tp:taxon-name></italic> should be considered as Vulnerable (<abbrev xmlns:xlink="http://www.w3.org/1999/xlink" xlink:title="Vulnerable" id="ABBRID0E1FAE" xlink:type="simple">VU</abbrev>) according to IUCN Red List criteria (D2; <xref ref-type="bibr" rid="B11">IUCN 2024</xref>).</p></tp:treatment-sec><ref-list><ref id="B11"><mixed-citation xmlns:xlink="http://www.w3.org/1999/xlink" xlink:type="simple">IUCN (<year>2024</year>) The IUCN Red List of Threatened Species (Version 2024-2). <ext-link xlink:href="https://www.iucnredlist.org" ext-link-type="uri" xlink:type="simple">https://www.iucnredlist.org</ext-link> [January, 27, 2025]</mixed-citation></ref></ref-list></tp:taxon-treatment>
